# Supplementary material for: Meta-Genomic Analysis of Different Bacteria and Their Genomes Found in Raw Buffalo Milk Obtained in Various Farms Using Different Milking Methods
Source: Genes (Basel). 2024 Aug 15;15(8):1081. doi: 10.3390/genes15081081 (PMC11353964; doi:10.3390/genes15081081)
Supplement: Supplementary file 1 [file genes-15-01081-s001.zip]

Archive with 1 entries (1 files):
- genes-3128251-supplementary.pdf
